# Supplementary material for: Assessment of HIV prevalence among MSM in Tokyo using self-collected dried blood spots delivered through the postal service
Source: BMC Infect Dis. 2018 Dec 5;18:627. doi: 10.1186/s12879-018-3491-0 (PMC6282288; doi:10.1186/s12879-018-3491-0)
Supplement: Supplementary file 3 — Table S2A. The intra-assay valiability. Table S2B. The inter-assay valiability. Table S2C. Sensitivity analysis with diluted samples. Table S2D. Association of C.O.I using eluted DBS and serum sample. (ZIP 31 kb) [file 12879_2018_3491_MOESM3_ESM.zip]

Archive with 4 entries (4 files):
- 9. Revised Supple Table 2C M.TakanoR4.xlsx
- 7. Revised Supple Table 2A M.TakanoR4.xlsx
- 8. Revised Supple Table 2B M.TakanoR4.xlsx
- 10. Revised Supple Table 2D M.TakanoR4.xlsx
