# Supplementary material for: Assessment of HIV prevalence among MSM in Tokyo using self-collected dried blood spots delivered through the postal service
Source: BMC Infect Dis. 2018 Dec 5;18:627. doi: 10.1186/s12879-018-3491-0 (PMC6282288; doi:10.1186/s12879-018-3491-0)
Supplement: Supplementary file 3 — Table S2A. The intra-assay valiability. Table S2B. The inter-assay valiability. Table S2C. Sensitivity analysis with diluted samples. Table S2D. Association of C.O.I using eluted DBS and serum sample. (ZIP 31 kb) [file 12879_2018_3491_MOESM3_ESM.zip › 9. Revised Supple Table 2C M.TakanoR4.xlsx]

## Sheet: Supple Table2C
Supplemental Table 2C. Sensitivity analysis with diluted samples
										(C.O.I†)
Sample No.		0217-1	0217-2	0217-3	0217-4	0217-5	0302-1	0302-2	0302-3	0302-4
Dilution*	125	15	15	15	15	15	15	15	13.3	15
	250	13.2	15	15	15	11.6	15	13.8	7.6	15
	500	7.7	15	15	15	7.7	15	8.1	4.3	9.6
	1000	4.3	14.4	15	15	4.8	8.9	4.9	2.8	5.5
DBS samples were made by 9 HIV positive patients. When samples were diluted to 1: 1000, positive results were obtained from all samples.
*Dilution: Dilution of DBS eluted buffer
†C.O.I: Cut off index, > 1.0 is positive
