# Supplementary material for: Assessment of HIV prevalence among MSM in Tokyo using self-collected dried blood spots delivered through the postal service
Source: BMC Infect Dis. 2018 Dec 5;18:627. doi: 10.1186/s12879-018-3491-0 (PMC6282288; doi:10.1186/s12879-018-3491-0)
Supplement: Supplementary file 3 — Table S2A. The intra-assay valiability. Table S2B. The inter-assay valiability. Table S2C. Sensitivity analysis with diluted samples. Table S2D. Association of C.O.I using eluted DBS and serum sample. (ZIP 31 kb) [file 12879_2018_3491_MOESM3_ESM.zip › 7. Revised Supple Table 2A M.TakanoR4.xlsx]

## Sheet: Supple Table 2A 
Supplemental Table 2A. The intra-assay valiability
Sample No.	0217-1			0217-5			0302-1			0302-2			0302-3
Date	2015-02-20			2015-02-20			2015-03-04			2015-03-04			2015-03-04
Dilution*	125	500	1000	125	500	1000	125	500	1000	125	500	1000	125	500	1000
C.O.I†	15	7.5	2.4	15	9.3	6.3	15	15	8.7	15	8.7	5	12.7	4	2.5
	15	7.1	4.2	15	9.1	6.2	15	15	8.3	15	8.2	5.2	13.3	4.3	2.3
	15	7.1	3.7	15	9.5	6.4	15	13.8	6.2	15	8.5	4.1	12.6	4.3	2.5
	15	7.5	2.8	15	9.2	5.7	15	14.6	9.3	15	9.1	4.5	13.3	4	2.2
	15	6.3	3.6	15	9.4	6.7	15	15	9.1	15	7.6	4.7	12.7	4.4	2.3
	15	7.4	4.4	15	7	6.3	15	14.7	7.7	15	8.4	4	12.6	4.1	2.3
	15	7.9	4.1	15	8.8	5.4	15	15	8.4	15	8.8	5	13.4	4.3	2.4
	15	7.5	4	15	9	6.4	15	15	9.3	15	8.6	4.7	13.3	3.9	2.1
	15	7.6	3.3	15	9.1	5.6	15	15	9.3	15	7.1	4.6	13	4.2	2.2
	15	6.7	3.4	14.3	9	5.6	15	12.9	7.8	15	7.7	4.4	13.3	4.3	2
Mean	15	7.26	3.59	14.93	8.94	6.06	15	14.6	8.41	15	8.27	4.62	13.02	4.18	2.28
S.D$	0	0.45	0.6	0.21	0.68	0.42	0	0.67	0.93	0	0.59	0.37	0.32	0.16	0.15
C.V¶	0	0.062	0.168	0.014	0.076	0.069	0	0.046	0.111	0	0.071	0.08	0.024	0.038	0.067
The intra-assay variability was examined 10-times with 5 samples. Each sample was diluted from 1: 125 to 1: 1000. Sample No. indicates each patient.
*Dilution: Dilution of DBS eluted buffer
†C.O.I: Cut off index
$S.D: Standard deviation
¶C.V: Coefficient of variation
