# Supplementary material for: Assessment of HIV prevalence among MSM in Tokyo using self-collected dried blood spots delivered through the postal service
Source: BMC Infect Dis. 2018 Dec 5;18:627. doi: 10.1186/s12879-018-3491-0 (PMC6282288; doi:10.1186/s12879-018-3491-0)
Supplement: Supplementary file 3 — Table S2A. The intra-assay valiability. Table S2B. The inter-assay valiability. Table S2C. Sensitivity analysis with diluted samples. Table S2D. Association of C.O.I using eluted DBS and serum sample. (ZIP 31 kb) [file 12879_2018_3491_MOESM3_ESM.zip › 8. Revised Supple Table 2B M.TakanoR4.xlsx]

## Sheet: Supple Table2B
Supplemental Table 2B. The inter-assay valiability
										(C.O.I†)
Sample No.		0302-1			0302-2			0302-3
Dilution*		125	500	1000	125	500	1000	125	500	1000
Date	2015-03-04	15	15	8.9	15	8.1	4.9	13.3	4.3	2.8
	2015-03-06	15	13.1	7.6	15	6.1	3.2	11.5	4	2.1
	2015-03-11	15	11.9	5.7	15	6.4	4.6	11.3	3.2	1.8
	2015-03-17	15	11.6	5	15	6.2	2.9	10.3	2.7	1.5
Mean		15	12.9	6.8	15	6.7	3.9	11.6	3.55	2.05
S.D$		0	1.34	1.54	0	0.82	0.86	1.08	0.63	0.48
C.V¶		0	0.104	0.227	0	0.122	0.221	0.093	0.179	0.235
The inter-assay variability was examined 4-times with 3 samples. Each sample was diluted from 1: 125 to 1: 1000. Sample No. indicates each patient.
*Dilution: Dilution of DBS eluted buffer
†C.O.I: Cut off index
$S.D: Standard deviation
¶C.V: Coefficient of variation
