# Supplementary material for: Assessment of HIV prevalence among MSM in Tokyo using self-collected dried blood spots delivered through the postal service
Source: BMC Infect Dis. 2018 Dec 5;18:627. doi: 10.1186/s12879-018-3491-0 (PMC6282288; doi:10.1186/s12879-018-3491-0)
Supplement: Supplementary file 3 — Table S2A. The intra-assay valiability. Table S2B. The inter-assay valiability. Table S2C. Sensitivity analysis with diluted samples. Table S2D. Association of C.O.I using eluted DBS and serum sample. (ZIP 31 kb) [file 12879_2018_3491_MOESM3_ESM.zip › 10. Revised Supple Table 2D M.TakanoR4.xlsx]

## Sheet: Supple Table2D
Supplemental Table 2D. Association of C.O.I using eluted DBS and serum sample
						(C.O.I†)
Sample No.	0217-1		0217-2		0217-5
Dilution*	serum	DBS	serum	DBS	serum	DBS
125	15	15	15	15	15	15
250	13.2	13.2	15	15	12.2	11.6
500	6.6	7.7	15	15	8.1	7.7
1000	3.2	4.3	11.8	14.4	4.1	4.8
Serum and eluted DBS samples were diluted from 1: 125 to 1: 1000, and COIs of each sample were compared.
Supplemental table 2D indicates good association between the serum and DBS samples.
*Dilution: Dilution of DBS eluted buffer
†C.O.I: Cut off index
